# Supplementary material for: Exosome component 1 cleaves single-stranded DNA and sensitizes human kidney renal clear cell carcinoma cells to poly(ADP-ribose) polymerase inhibitor
Source: eLife. 2021 Jun 23;10:e69454. doi: 10.7554/eLife.69454 (PMC8260222; doi:10.7554/eLife.69454)
Supplement: Figure 2—source data 1. [file elife-69454-fig2-data1.xlsx]

## Sheet: B
Vector	AID	CDK5	TARBP2	EXOSC1	RAB5IF	CCNB1	PSAT1	NECAB3
8	45	20	16	31	51	13	24	51
11	21	26	2	141	19	44	14	9
6	37	41	25	82	31	3	36	69
13	76	54	4	173	21	23	0	1
2	65	45	7	89	8	4	13	21
3	36	17	18	132	5	2	6	4
17	58	51	12	212	49	17	12	2
10	145	44	1	220	15	9	8	4
24	25	58	40	289	23	11	9	43
15	29	19	9	42	22	2	23	5
14	34	49	22	114	6	20	2	24
4	49	22	17	138	24	4	16	3
10	25	31	2	66	42	42	8	5
8	87	25	11	67	35	12	11	11
7	38	41	3	157	9	19	7	57
8	59	32	19	43	40	7	21	2
3	52	30	28	126	19	24	20	28
10	54	79	1	147	70	12	11	0
12	28	59	9	93	37	2	9	67
5	68	16	35	180	9	11	40	5
31	43	29	5	30	52	1	2	10
6	25	57	37	106	38	8	31	39
21	22	21	29	37	12	4	20	4
3	78	35	8	96	30	0	1	9
66	44	46	20	115	21	10	22	93
4	52	39	3	90	22	6	16	1
18	56	38	17	125	15	2	27	14
6	70	17	2	21	18	47	33	9
25	39	21	5	87	7	35	18	23
3	63	32	1	23	11	10	15	42

## Sheet: C
Vector	AID	EXOSC1	EXOSC2	EXOSC3	EXOSC4	EXOSC5	EXOSC6	EXOSC7	EXOSC8	EXOSC9
22	27	135	8	2	16	31	13	27	20	11
17	46	83	24	31	21	29	25	28	11	16
6	61	38	7	14	15	49	4	25	26	8
20	75	125	26	10	5	16	14	54	4	25
21	48	176	17	20	11	12	6	59	24	9
26	40	145	20	23	23	32	10	61	16	12
16	57	101	14	5	26	34	9	60	29	14
9	35	186	18	17	4	14	11	51	14	3
24	24	132	16	6	38	48	5	79	6	28
11	58	55	2	15	13	22	16	30	18	4
14	53	157	15	30	2	17	4	19	0	22
2	73	53	28	23	10	37	18	52	7	1
13	66	206	3	6	17	11	1	23	17	5
19	55	84	15	26	6	38	17	38	5	13
4	66	61	26	37	30	21	25	34	15	0
23	68	114	12	19	27	42	12	29	6	17
16	32	41	23	7	9	13	8	53	12	6
5	45	78	21	0	15	37	22	42	23	22
38	29	184	10	11	8	15	8	18	9	2
7	74	201	19	25	20	35	23	45	3	39
18	52	103	4	16	5	20	7	24	19	28
5	78	24	37	12	14	18	31	44	25	2
37	51	109	1	8	7	46	12	26	27	26
12	43	148	17	18	18	25	15	61	8	7
3	89	93	31	34	2	30	11	28	13	35
8	38	220	6	9	32	27	24	22	37	23
31	67	131	13	39	21	9	37	17	7	19
9	35	156	30	32	8	34	44	13	21	27
12	63	93	11	21	36	10	32	19	43	35
6	57	48	18	16	29	24	23	31	9	5

## Sheet: D
Vector + IPTG	EXOSC1 + IPTG	Vector	EXOSC1
9	130	2	25
37	99	26	38
10	32	16	24
5	125	6	26
13	84	19	17
3	204	5	9
26	95	13	32
6	160	8	12
24	113	27	41
3	220	11	27
12	132	3	21
16	235	20	33
0	38	12	40
25	126	4	28
7	87	17	22
20	151	25	44
8	199	9	18
29	96	0	16
23	55	29	46
21	156	5	14
6	91	24	31
27	133	3	29
2	94	18	42
11	50	14	23
17	119	7	35
1	157	1	48
14	184	10	30
22	162	15	7
3	43	22	45
35	56	23	36

## Sheet: H
Vector
A>G	4
T>C	4
A>C	2
T>G	2
A>T	2
T>A	2
C>A	0
G>T	2
C>G	1
G>C	0
C>T	12
G>A	1

## Sheet: I
Exosc1
A>G	0
T>C	0
A>C	1
T>G	0
A>T	2
T>A	1
C>A	19
G>T	6
C>G	2
G>C	1
C>T	4
G>A	0

## Sheet: J
	Mutation Frequency (%)
	Vector	EXOSC1
A>G/T>C	25	0.1
A>C/T>G	12.5	2.78
A>T/T>A	12.5	8.33
C>A/G>T	6.25	69.44
C>G/G>C	3.125	8.33
C>T/G>A	40.63	11.11
0 was normalized to 0.10 for the presentation
