# Supplementary material for: Exosome component 1 cleaves single-stranded DNA and sensitizes human kidney renal clear cell carcinoma cells to poly(ADP-ribose) polymerase inhibitor
Source: eLife. 2021 Jun 23;10:e69454. doi: 10.7554/eLife.69454 (PMC8260222; doi:10.7554/eLife.69454)
Supplement: Figure 2—figure supplement 1—source data 1. [file elife-69454-fig2-figsupp1-data1.xlsx]

## Sheet: D
	Normalized Mutation Frequency (%)
	Vector	EXOSC1
A>G/T>C	25	0.1
A>C/T>G	12.5	2.78
A>T/T>A	12.5	8.33
C>A/G>T	3.83	42.6
C>G/G>C	1.92	5.11
C>T/G>A	24.92	6.82
0 was normalized to 0.10 for the presentation
