# Supplementary material for: Exosome component 1 cleaves single-stranded DNA and sensitizes human kidney renal clear cell carcinoma cells to poly(ADP-ribose) polymerase inhibitor
Source: eLife. 2021 Jun 23;10:e69454. doi: 10.7554/eLife.69454 (PMC8260222; doi:10.7554/eLife.69454)
Supplement: Figure 5—source data 1. [file elife-69454-fig5-data1.xlsx]

## Sheet: B
769-P				TUHR14TKB
Vector	EXOSC1-OE			Vector	EXOSC1-OE
1	15			0	24
2	13			2	21
1	9			2	17
H2AX-positive cells/100 cells

## Sheet: C
769-P				TUHR14TKB
Vector	EXOSC1-KD			Vector	EXOSC1-KD
1.8	1.2			2	1.4
1.6	1.2			1.8	1.2
1.2	0.8			2.4	0.8
H2AX-positive cells/500 cells

## Sheet: E
769-P				TUHR14TKB
Vector	EXOSC1-OE			Vector	EXOSC1-OE
2.11	24.74			1.16	14.82
4.53	10.31			1.85	25.91
1.54	16.42			3.34	31.67
